# Supplementary material for: Comparative Genomic Analysis of Cold-Water Coral-Derived Sulfitobacter faviae: Insights into Their Habitat Adaptation and Metabolism
Source: Mar Drugs. 2023 May 19;21(5):309. doi: 10.3390/md21050309 (PMC10221251; doi:10.3390/md21050309)
Supplement: Supplementary file 1 [file marinedrugs-21-00309-s001.zip]

Archive with 1 entries (1 files):
- marinedrugs-2391909-supplementary.pdf
